# Supplementary material for: Spatial mapping of soil properties in Konkan region of India experiencing anthropogenic onslaught
Source: PLoS One. 2021 Feb 19;16(2):e0247177. doi: 10.1371/journal.pone.0247177 (PMC7894947; doi:10.1371/journal.pone.0247177)
Supplement: S1 File — (XLS) [file pone.0247177.s001.xls]

## Sheet: south goa data2
Sample No.	Latititude	Longitude	pH	EC (dSm-1)	SOC (%)	AN (kg ha-1)	AP (kg ha-1)	AK (kg ha-1)	Zn (mg kg-1)	Fe (mg kg-1)	Cu (mg kg-1)	Mn (mg kg-1)
1	15.3946	73.9131	5.06	3.138	2.82	257.6	1.25568	625.82	0.448	0.63169	9.199	7.882
2	15.3933	73.9166	5.64	0.091	1.74	190.4	9.78384	190.9	0.887	1.3544	19.83	15.32
3	15.3965	73.9138	5.71	0.05	2.6	240.8	16.2323	237.38	0.667	0.5528	14.151	11.6
4	15.3968	73.9145	6.12	0.136	1.59	207.2	29.6306	288.84	0.507	0.1824	12.081	5.989
5	15.3967	73.9124	5.02	0.113	3.15	274.4	1.27748	270.58	0.543	0.4286	7.389	8.339
6	15.3956	73.9081	5.89	0.197	2.22	268.8	1.55652	167.66	0.388	0.3966	12.08	6.037
7	15.3956	73.9069	5.07	0.027	1.89	224	1.83556	131.14	0.183	0.429	7.368	7.04
8	15.3944	73.9079	5.34	0.127	2.01	212.8	1.77452	346.94	0.697	1.1182	21.292	8.42
9	15.3904	73.9117	4.45	0.018	1.98	218.4	12.4565	129.48	0.44	0.8328	14.33	1.933
10	15.3908	73.9005	5.97	0.095	1.5	212.8	1.49766	114.54	0.231	0.1344	2.74	2.65
11	15.3863	73.8607	7.36	0.123	2.34	134.4	21.1242	164.34	0.178	0.182	1.98	2.002
12	15.3713	73.8561	4.21	0.036	3.99	123.2	7.50792	121.18	0.126	0.204	1.74	2.002
13	15.3724	73.8539	7.44	0.176	1.53	123.2	29.2338	335.32	0.092	0.266	1.98	1.722
14	15.3745	73.854	6.26	0.044	1.83	179.2	18.7306	313.74	0.132	0.166	2.724	1.274
15	15.3711	73.8592	7.82	0.083	0.81	156.8	17.549	86.32	0.022	0.146	2.69	2.04
16	15.373	73.8558	7.8	0.078	0.75	168	25.6368	104.58	0.142	0.048	2.75	2.002
17	15.3721	73.8573	6.58	0.089	1.53	134.4	18.687	195.88	0.29	0.112	1.74	5.67
18	15.3766	73.8529	5.48	0.045	2.49	156.8	26.9361	195.88	0.178	0.194	7.214	4.22
19	15.3776	73.8522	6.07	0.041	2.01	201.6	12.2603	212.48	0.207	0.044	3.34	0.234
20	15.3785	73.8516	5.67	0.05	2.76	190.4	12.2385	275.56	1.123	0.098	3.24	2.246
21	15.3853	73.9226	4.55	0.043	2.14	341.6	2.87324	315.4	0.472	0.06	3.452	10.2
22	15.3619	73.9286	5.01	0.049	1.26	246.4	2.43288	454.84	0.298	0.034	3.09	12.168
23	15.3535	73.9314	4.59	0.106	2.37	296.8	3.27436	328.68	0.186	0.28	4.364	18.02
24	15.3519	73.9313	5.16	0.031	1.26	229.6	5.79008	577.68	0.227	0.04	1.728	7.74
25	15.3483	73.9351	4.93	0.025	1.38	224	5.82932	303.78	0.301	0.72	9.101	5.7
26	15.3464	73.9364	4.88	0.09	2.43	285.6	2.55496	458.16	0.188	0.72	17.22	8.27
27	15.3458	73.9351	4.59	0.056	1.77	263.2	3.43132	385.12	0.098	0.74	14.58	1.7
28	15.3444	73.9352	5.01	0.017	1.11	224	3.052	225.76	0.266	0.48	1.3	2.86
29	15.3436	73.937	4.98	0.032	1.35	196	2.87324	393.42	0.668	0.34	9.92	5.9
30	15.331	73.9484	5.36	0.024	1.77	274.4	2.53316	499.66	0.168	0.58	2.5	10.16
31	15.3163	73.9475	5.1	0.025	0.63	179.2	3.83244	330.34	0.187	0.566	4.7782	14.56
32	15.3176	73.9477	4.8	0.032	0.69	173.6	3.7932	197.54	0.153	0.546	8.85	12.3
33	15.3081	73.9583	4.9	0.016	0.42	145.6	2.5288	202.52	0.12	0.202	7.984	13.4
34	15.3102	73.9592	4.71	0.022	0.93	179.2	7.3466	106.24	0.078	0.166	14.178	6.4
35	15.3136	73.9583	4.71	0.142	0.87	369.6	9.68356	786.176	0.207	0.311	8.925	5.83
36	15.3175	73.9562	4.1	0.026	1.14	240.8	22.8028	541.16	0.386	0.36	16.238	2.79
37	15.3076	73.9624	4.24	0.028	0.69	196	23.9626	187.58	0.225	0.256	16.058	5.88
38	15.3042	73.9493	4.2	0.058	0.39	184.8	2.77296	247.34	0.436	0.414	12.686	2.06
39	15.3072	73.9429	4.54	0.048	0.49	168	2.4961	107.9	0.206	0.314	7.124	0.984
40	15.3061	73.9423	4.2	0.044	0.3	134.4	11.0221	147.74	0.079	0.142	7.551	7.121
41	15.3067	73.9172	4.91	0.022	0.3	112	11.7982	174.3	0.114	0.272	3.728	4.638
42	15.3022	73.9205	4.2	0.18	1.28	173.6	5.84676	197.54	0.152	0.46	4.118	12.652
43	15.2974	73.9227	5.01	0.015	0.57	134.4	13.1192	174.3	0.24	0.65	17.148	10.946
44	15.2937	73.9295	4.01	0.088	0.27	145.6	1.09436	182.6	0.106	0.164	2.562	13.738
45	15.3004	73.9258	4.01	0.016	0.39	117.6	8.70256	288.84	0.31	0.786	19.494	14.882
46	15.2976	73.919	5.2	0.029	0.75	168	30.3892	230.74	0.184	0.678	8.512	13.556
47	15.3009	73.914	4.6	0.015	0.6	151.2	10.1239	137.78	0.356	0.786	11.19	13.918
48	15.3019	73.9183	5.24	0.037	0.87	128.8	10.6994	232.4	0.152	0.46	6.974	4.898
49	15.2941	73.9141	5.1	0.074	1.92	128.8	13.1192	262.28	0.636	1.84	4.054	7.49
50	15.2966	73.9176	5.04	0.01	0.27	106.4	5.38896	91.3	0.12	0.244	3.858	9.378
51	15.2818	73.9452	4.7	0.101	0.75	173.6	1.77452	164.34	0.02	0.32	8.58	1.701
52	15.2866	73.9392	4.32	0.14	0.9	123.2	2.41544	99.6	0.1	0.278	19.66	4.066
53	15.2858	73.9369	4.51	0.028	0.18	156.8	3.57084	74.7	0.036	0.186	11.17	2.125
54	15.2868	73.9369	4.62	0.022	1.65	123.2	5.13172	86.32	0.068	0.06	4.8	0.1824
55	15.2855	73.9343	4.74	0.027	0.72	145.6	7.48612	101.26	0.122	0.018	10.26	1.701
56	15.2896	73.9438	4.85	0.017	0.45	123.2	4.9922	117.86	0.0192	0.02	3.9	0.4306
57	15.2886	73.9449	4.82	0.025	0.45	134.4	0.918216	69.72	0.2672	0.46	14.08	0.9597
58	15.2879	73.948	4.88	0.034	0.69	145.6	8.66332	177.62	0.162	0.04	16.44	0.7964
59	15.2939	73.9404	4.86	0.012	0.3	134.4	7.085	172.64	0.136	0.26	4.04	1.238
60	15.2982	73.9406	4.23	0.068	1.8	145.6	1.853	127.82	0.096	0.22	21.7	0.3554
61	15.2904	74.051	4.35	0.171	2.43	302	1.77452	229.08	0.52	1.508	38.36	0.158
62	15.2905	74.0498	4.51	0.09	0.96	190	2.36312	174.3	0.128	1.186	17.822	0.41
63	15.2842	74.0553	4.86	0.03	2.37	268	1.75708	283.86	0.084	0.54	7.696	2.398
64	15.2862	74.0555	4.48	0.033	1.23	224.1	1.57396	192.56	0.09	0.782	13.44	1.644
65	15.2875	74.0561	4.55	0.043	2.49	257.1	1.75708	273.9	0.35	1.164	20.44	5.186
66	15.2904	74.0583	4.44	0.031	1.29	212.5	3.43132	170.98	0.324	1.286	27.26	2.786
67	15.2895	74.0586	4.46	0.029	1.29	246.5	2.39364	214.14	0.248	1.266	15.192	6.214
68	15.2851	74.0639	4.39	0.042	1.47	224.7	1.73528	358.56	0.166	1.084	21.52	4.57
69	15.2842	74.0647	4.41	0.02	1.41	224.5	1.95328	194.22	0.232	1.124	32.32	3.906
70	15.2841	74.0504	4.57	0.055	0.84	190.5	2.1146	214.14	0.21	0.922	16.652	3.746
71	15.2371	73.9807	3.85	0.067	1.11	179.2	9.20396	87.98	0.288	0.172	16.736	0.412
72	15.2344	73.9874	4.31	0.029	0.33	168.6	7.085	58.1	0.058	0.162	10.354	0.412
73	15.2323	73.9847	4.17	0.021	0.57	145.6	5.80752	184.26	0.034	0.12	9.69	0.296
74	15.2336	73.9831	4.45	0.02	0.45	151.2	3.39208	92.96	0.04	0.128	3.972	0.714
75	15.2329	73.9783	3.75	0.058	0.57	168.4	4.13328	83	0.04	0.16	6.366	0.088
76	15.2286	73.9886	4.38	0.018	0.93	173.6	3.5316	134.46	0.04	0.22	7.962	0.622
77	15.2299	73.9846	4.01	0.016	0.33	128.8	6.1476	74.7	0.022	0.104	10.222	0.228
78	15.2293	73.9859	4.04	0.029	0.78	128.8	8.90312	187.58	0.022	0.14	13.28	0.228
79	15.2277	73.9823	3.42	0.129	0.87	162.4	3.17844	136.12	0.18	0.26	19.19	0.366
80	15.2402	73.9691	4.14	0.037	0.3	128.8	4.37308	167.66	0.022	0.162	1.98	0.088
81	15.23	73.9789	4.27	0.134	0.69	128.8	3.7714	59.76	0.022	0.184	12.28	1.4678
82	15.2304	73.9794	4.16	0.177	0.57	179.2	6.90624	56.44	0.04	0.131	9.6	1.2426
83	15.2307	73.9768	4.23	0.715	0.69	134.4	41.6118	124.5	0.084	0.06	14.126	0.889
84	15.23	73.9772	3.81	0.452	0.75	151.2	3.32232	91.3	0.042	0.146	12.81	1.573
85	15.2294	73.9761	4.47	0.052	0.57	134.4	49.0631	51.46	0.124	0.13	15.24	0.3484
86	15.2263	73.9736	5.34	0.092	0.84	156.8	4.72624	177.62	0.01	0.01	3.726	1.062
87	15.2284	73.9729	4.52	0.175	0.54	140.8	4.21176	64.74	0.05	0.024	5.44	0.642
88	15.2252	73.9732	4.67	0.012	0.33	134.4	7.44688	59.76	0.08	0.005	9.116	0.8474
89	15.225	73.9813	4.28	0.088	0.42	571.2	13.4986	225.76	0.038	0.083	7.145	0.122
90	15.2257	73.9776	4.77	0.039	0.51	621.6	12.6963	212.48	0.011	0.06	6.841	0.5901
91	15.1779	73.9481	5.62	0.017	0.21	123.2	24.1806	39.84	0.91	0.338	6.236	1.82
92	15.1583	73.9502	4.66	0.021	0.48	224.7	17.7714	39.84	0.144	0.156	3.218	2.96
93	15.1551	73.9503	5.01	0.007	0.54	82.62	49.704	44.82	0.156	7.306	4.34	0.226
94	15.1875	73.9444	4.93	0.011	0.33	168.4	18.1899	39.84	0.08	0.156	4.192	2.68
95	15.1881	73.9475	5.33	1.844	0.21	112.2	22.8813	170.98	0.084	0.236	8.962	4.15
96	15.19	73.9483	6.86	4.65	0.54	134.4	19.1927	262.28	0.166	0.216	14.024	6.32
97	15.1921	73.9489	4.24	0.167	0.45	123.2	34.9236	43.16	0.106	0.156	10.13	4.64
98	15.1938	73.9498	3.84	0.114	0.12	145.6	16.4503	56.44	0.074	0.398	14.802	9.64
99	15.2698	74.0777	3.76	0.008	0.99	145.6	15.3559	46.48	0.266	0.406	24.42	0.56
100	15.2718	74.0754	3.38	0.597	1.53	56.4	7.92648	116.2	0.17	0.488	28.06	1.424
101	15.2707	74.0771	4.74	0.072	1.83	179.2	3.67112	91.3	1.312	1.164	24.04	9.56
102	15.2683	74.0789	4.01	0.065	1.68	145.6	4.31204	36.52	0.164	0.974	12.746	3.172
103	15.2695	74.085	4.42	0.042	0.9	190.4	7.3466	69.72	0.068	0.542	7.816	6.868
104	15.2634	74.0752	4.97	0.023	1.17	156.8	6.72748	69.72	0.12	0.164	5.74	1.624
105	15.2621	74.0944	4.49	0.056	2.04	246.4	5.14916	86.32	0.234	0.974	13.978	9.198
106	15.2665	74.0849	4.46	0.024	0.72	168.5	13.0364	43.16	0.088	0.406	4.572	1.604
107	15.2682	74.079	4.06	0.091	1.74	190.4	9.42196	109.56	0.304	1.164	26.92	10.062
108	15.2674	74.0766	4.86	0.045	1.71	212.8	10.7212	44.82	0.12	0.298	15.926	0.78
109	15.2313	74.0634	4.87	0.021	1.2	179.2	7.94392	174.3	0.054	0.1198	2.586	17.94
110	15.2321	74.0658	4.95	0.018	1.35	291.2	6.98908	87.98	0.066	0.1122	14.197	4.36
111	15.2321	74.0642	4.51	0.048	5.05	302.4	3.11304	131.14	0.06	0.116	15.154	14.182
112	15.2289	74.0604	5.52	0.011	1.14	190.4	4.69136	101.26	0.096	0.2438	2.431	10.86
113	15.2289	74.0579	5.11	0.015	1.53	224.8	6.58796	99.6	0.071	0.2782	4.13	16.66
114	15.2281	74.0629	5.24	0.022	1.2	190.7	13.019	295.48	0.143	0.1586	7.847	15.58
115	15.2264	74.0635	5.41	0.02	0.81	134.4	5.94704	107.9	0.088	0.2392	4.803	14.36
116	15.2296	74.062	5.12	0.17	1.23	347.2	6.24788	564.4	0.151	0.2992	5.0504	17.32
117	15.2262	74.0507	5.75	0.041	1.08	212.8	2.1146	504.64	0.123	0.1372	1.98	16.56
118	15.2252	74.0529	4.84	0.021	0.81	145.6	16.2715	79.68	0.012	0.688	4.3228	16.94
119	15.1815	74.0551	5.42	0.011	1.08	179.2	26.6963	38.18	0.266	1.218	14.56	6.766
120	15.1833	74.0567	5.12	0.014	1.11	145.6	2.05356	132.8	0.138	0.812	9.102	9.701
121	15.1867	74.0549	4.91	0.017	1.02	145.6	11.6194	53.12	0.094	0.488	6.454	12.07
122	15.1875	74.0586	5.76	0.068	2.46	224.5	25.8156	114.54	0.164	0.514	4.182	6.164
123	15.1851	74.0601	5.06	0.03	2.73	246.7	4.08968	119.52	0.196	0.514	6.648	4.718
124	15.1927	74.056	5.14	0.031	1.26	403.2	18.5692	101.26	0.292	0.732	8.14	13.336
125	15.193	74.0501	5.31	0.055	1.59	134.4	7.30736	87.98	0.216	0.758	8.401	12.23
126	15.1934	74.0463	4.99	0.011	1.17	123.2	14.6365	53.12	0.12	0.542	10.8	1.544
127	15.1979	74.0533	4.64	0.047	1.71	112.4	3.75396	250.66	0.17	0.894	16.704	0.218
128	15.1785	74.0618	5.33	0.011	0.33	89.6	21.1634	31.54	0.132	0.164	7.816	0.178
129	15.1249	73.9802	4.93	0.018	1.74	212.8	9.701	101.26	0.3	0.59	10.484	1.742
130	15.1233	73.9811	4.61	0.023	2.4	235.2	8.62408	132.8	0.324	0.518	16.196	5.95
131	15.1251	73.9818	5.15	0.018	2.01	190.4	2.29336	81.34	0.27	0.212	7.956	10.408
132	15.1269	73.9802	5.01	0.022	2.88	212.8	3.03456	177.62	0.382	0.23	9.828	11.736
133	15.1276	73.9786	5.21	0.057	2.46	313.6	16.1712	267.26	0.294	0.194	11.152	3.266
134	15.1369	73.9767	5.4	0.058	2.34	123.5	2.67268	39.84	0.4	0.284	11.514	15.502
135	15.1329	73.9771	5.52	0.045	1.62	324.8	6.32636	56.44	0.348	0.23	3.836	9.522
136	15.1304	73.9773	5.07	0.029	2.58	235.2	7.12424	197.54	0.27	0.158	4.712	6.836
137	15.1288	73.9751	5.13	0.011	2.94	246.4	2.1582	277.22	0.142	0.158	2.712	3.238
138	15.1321	73.9801	5.28	0.061	2.14	324.8	7.085	257.3	0.26	0.158	6.738	12.18
139	15.1336	74.0315	4.43	0.021	2.01	336.4	29.8704	207.5	0.211	0.2064	5.1048	10.791
140	15.1331	74.0294	4.71	0.034	1.11	358.4	8.5238	214.14	0.199	0.4072	4.3472	18.673
141	15.1307	74.0353	4.27	0.055	2.46	235.2	9.34348	302.12	0.272	0.5656	14.398	17.994
142	15.1347	74.0351	4.98	0.029	1.41	224.5	3.03456	295.48	0.2196	0.3892	7.1608	14.704
143	15.1306	74.0378	4.35	0.043	1.92	190.4	4.35128	368.52	0.361	0.5718	16.517	19.928
144	15.1317	74.039	5.13	0.025	1.53	190.4	9.86232	250.66	0.152	0.5272	7.6568	17.348
145	15.131	74.04	4.74	0.031	1.35	168.4	1.75708	190.9	0.254	0.624	11.052	20.512
146	15.1284	74.0347	5.12	0.015	0.51	554.5	3.32232	257.3	0.1048	0.3078	5.672	20.744
147	15.128	74.0391	5.26	0.044	2.01	235.2	2.17564	260.62	0.7506	1.546	4	14.13
148	15.1254	74.0337	4.84	0.019	0.66	235.2	4.28152	237.38	0.2004	0.2602	4.0902	17.7914
149	15.0969	74.0284	5.31	0.008	2.22	263.2	0.53628	104.58	0.074	0.4	4.5	6.02
150	15.0928	74.0298	5.03	0.026	1.56	274.4	4.72624	185.92	0.066	0.32	5.08	8.84
151	15.0887	74.0286	5.31	0.016	3.51	364.1	1.47368	341.96	0.058	0.2	2.08	6.98
152	15.0926	74.0264	5.25	0.018	2.91	319.2	1.67424	476.42	0.096	0.18	1.98	10.2
153	15.0932	74.0438	4.73	0.022	3.72	274.4	3.25256	345.28	0.018	0.22	1.26	8.14
154	15.0916	74.0303	4.92	0.023	2.01	302.4	26.0554	121.18	0.114	0.36	9.16	6.9
155	15.0947	74.0194	5.39	0.02	2.01	336.4	7.66488	99.6	0.0876	0.56	7.18	17.46
156	15.0816	74.0244	4.89	0.015	1.53	280.4	3.84988	194.22	0.032	0.196	4.24	16.08
157	15.0685	74.0317	4.75	0.014	1.89	274.4	4.07224	102.92	0.2	0.426	9.86	2.4
158	15.0766	74.0284	4.43	0.022	1.86	386.4	1.41264	164.34	0.054	0.36	6.94	5.42
159	15.0737	74.184	4.79	0.024	2.79	224.5	9.701	94.62	0.186	0.472	6.512	7.624
160	15.0711	74.1804	4.63	0.018	1.14	168.5	2.43288	58.1	0.126	0.562	7.8	6.29
161	15.0702	74.1774	5.16	0.012	1.65	179.2	0.97664	230.74	0.046	0.312	2.306	2.836
162	15.0686	74.1783	5.34	0.012	1.8	212.8	0.87636	121.18	0.076	0.508	3.776	6.8
163	15.0679	74.1794	5.68	0.041	2.58	235.2	2.08844	159.36	2.076	0.562	6.31	12.216
164	15.0677	74.1771	5.48	0.015	2.88	246.4	5.9078	104.58	0.08	0.418	3.726	4.132
165	15.0654	74.1776	5.24	0.014	2.46	179.2	2.71192	63.08	0.148	0.562	3.826	2.6
166	15.0629	74.177	5.62	0.055	1.89	224.8	1.19464	229.08	0.226	0.846	6.562	11.902
167	15.0644	74.1779	5.52	0.009	2.34	324.8	4.35128	73.04	0.064	0.348	2.256	2.62
168	15.0718	74.1776	5.32	0.009	2.73	358.4	0.9374	114.54	0.052	0.384	8.64	5.152
169	15.3799	74.1452	5.35	0.012	2.55	179.2	5.52848	157.7	0.152	0.17	3.206	2.52
170	15.3908	74.1262	5.03	0.041	1.35	100.8	8.68512	366.86	0.056	0.098	3.112	15.8
171	15.3903	74.1246	4.29	0.036	1.8	179.2	5.4282	54.78	0.165	0.1339	3.159	20.86
172	15.3934	74.1269	5.12	0.051	1.89	291.2	3.65368	177.62	0.434	0.6432	5.181	13.06
173	15.3944	74.1303	5.69	0.031	0.51	179.2	3.49236	351.92	0.178	0.3726	3.926	19.3
174	15.3844	74.1176	5.45	0.005	0.51	134.4	2.41544	107.9	0.079	0.024	3.857	14.254
175	15.3856	74.1318	4.94	0.031	1.44	212.8	13.4986	295.48	0.047	0.2188	3.193	12.416
176	15.3841	74.1305	4.36	0.017	1.2	201.6	5.82932	76.36	0.047	0.1765	3.149	8.008
177	15.3867	74.1191	5.22	0.022	1.29	168.4	4.53004	124.5	0.066	0.254	1.98	12.83
178	15.3922	74.1195	4.57	0.018	2.22	179.2	8.36684	124.5	0.028	0.097	2.323	3.18
179	15.375	74.2293	4.89	0.032	3.06	145.6	8.16628	250.66	0.074	0.108	6.388	2.026
180	15.369	74.2242	4.67	0.024	1.29	168.5	20.3263	86.32	0.248	0.164	5.286	17.926
181	15.3655	74.2192	4.18	0.009	0.99	212.8	13.577	78.02	0.068	0.108	3.47	9.74
182	15.377	74.226	4.33	0.027	2.58	179.2	6.50948	73.04	0.516	0.272	11.448	12.13
183	15.3814	74.226	5.26	0.006	2.1	235.2	6.50948	92.96	0.062	0.108	2.366	4.476
184	15.3831	74.2242	4.77	0.042	1.59	201.6	3.11304	117.86	0.176	0.326	7.622	8.194
185	15.3804	74.2221	4.87	0.015	1.98	212.8	4.61288	101.26	0.126	0.19	3.47	5.588
186	15.3799	74.2298	4.28	0.012	2.94	224.8	2.15384	71.38	0.1	0.108	2.95	1.684
187	15.3728	74.2231	4.35	0.021	2.52	302.4	3.01276	195.88	0.146	0.162	3.15	3.854
188	15.3698	74.217	4.65	0.01	1.29	123.2	8.88568	112.88	0.176	0.19	4.638	10.122
189	15.3254	74.1504	5.02	0.021	4.85	246.4	4.83088	234.06	0.0458	0.0708	1.981	11.202
190	15.3226	74.1527	4.95	0.031	5.6	324.8	7.02832	250.66	0.051	0.198	4.061	14.593
191	15.3183	74.1531	4.91	0.015	2.31	168.2	5.37152	184.26	0.18	0.1712	3.1206	11.23
192	15.3202	74.1551	5.1	0.019	1.41	212.8	4.89192	144.42	0.0922	0.1456	3.0542	7.572
193	15.3209	74.1523	4.75	0.018	3.21	190.4	5.56772	144.42	0.0128	0.2064	3.1298	10.16
194	15.3246	74.156	4.82	0.04	1.56	246.4	6.32636	209.16	0.024	0.2064	4.4824	14.2462
195	15.3258	74.1607	5.37	0.022	2.67	179.2	17.2525	463.14	0.1352	0.1699	3.3048	11.6654
196	15.3268	74.1634	4.8	0.022	4.65	235.2	5.31048	353.58	0.015	0.0912	2.6098	3.3496
197	15.3269	74.1719	5.06	0.032	4.85	235.5	3.93359	315.4	0.09	0.2962	2.7506	8.295
198	15.3282	74.1722	4.62	0.049	2.21	268.8	4.7088	280.54	0.0638	0.172	3.1486	9.382
199	15.3146	74.2943	4.62	0.026	2.52	224.8	22.1052	116.2	0.294	0.482	8.33	5.258
200	15.312	74.2969	5.68	0.028	2.58	145.8	15.4518	170.98	2.104	0.554	10.85	15.088
201	15.3125	74.2967	4.93	0.019	2.43	224.8	12.705	141.1	0.206	0.284	5.614	6.006
202	15.3118	74.2969	5.12	0.012	2.49	246.4	14.933	101.26	0.27	0.464	5.708	8.306
203	15.3118	74.3038	4.97	0.024	2.22	168.4	11.7589	101.26	0.224	0.716	6.738	0.552
204	15.3113	74.3047	5.34	0.034	2.28	190.4	11.4799	139.44	0.364	0.752	7.58	6.034
205	15.3104	74.3058	5.52	0.016	1.59	168	7.96572	121.18	0.412	0.554	9.36	14.144
206	15.312	74.2977	4.86	0.018	1.92	179.2	11.3186	137.78	0.394	0.158	5.896	11.322
207	15.3116	74.2976	4.88	0.01	2.34	257.6	7.70412	101.26	0.306	0.158	3.742	5.122
208	15.3238	74.2858	4.73	0.019	2.16	168.1	11.5802	112.88	0.306	0.23	9.454	8.47
209	15.272	74.1678	4.83	0.026	2.76	145.6	5.31048	199.2	2.96	1.36	7.06	16.22
210	15.2713	74.1699	4.65	0.025	1.71	224.8	3.54904	202.52	0.49	0.83	5.77	6.6
211	15.2712	74.1715	4.64	0.025	2.64	190.4	4.56928	419.98	0.33	0.3	4.48	0.56
212	15.2708	74.173	4.25	0.016	5.3	268.8	3.23076	102.92	0.48	0.6	4.97	6.18
213	15.2721	74.1729	4.29	0.025	3	179.2	3.3136	189.24	0.012	0.14	2.58	1.34
214	15.2732	74.173	4.48	0.018	4.9	257.8	2.3108	129.48	0.024	0.16	1.42	1.48
215	15.2732	74.1712	4.51	0.026	1.74	268.8	4.0112	179.28	0.06	0.18	2.74	10.2
216	15.2718	74.1682	4.6	0.019	1.62	224	3.89348	152.72	0.04	0.592	3.01	7.16
217	15.2733	74.1687	4.52	0.024	4.85	336	3.87168	146.08	0.04	0.52	1.83	7.16
218	15.269	74.1777	4.35	0.015	1.74	190.4	3.21332	68.06	0.046	1.24	1.98	9.8
219	15.1685	74.1074	5.26	0.047	1.38	201	2.23232	141.1	0.314	0.3	3.574	23.9
220	15.1663	74.1064	4.29	0.039	2.25	246	1.01588	129.48	0.198	0.88	10.82	5.078
221	15.1672	74.1047	5.08	0.028	1.29	112	7.98752	293.82	0.376	0.36	4.77	15.478
222	15.1656	74.1017	5.02	0.025	1.26	145	10.403	318.72	0.344	0.42	5.634	18.148
223	15.1614	74.1013	4.78	0.027	1.2	179	3.25256	54.78	0.12	0.42	2.976	19.75
224	15.1619	74.1025	4.32	0.022	1.41	280	10.2416	131.14	0.126	0.59	10.952	8.85
225	15.1678	74.1052	5.48	0.038	1.56	179	3.23076	244.02	0.344	0.28	2.178	23.82
226	15.1651	74.1115	5.72	0.024	0.93	190	1.31672	217.46	0.418	1.64	3.906	19.98
227	15.1632	74.1088	5.72	0.024	1.62	235	9.9408	142.76	0.338	0.94	5.968	24.4
228	15.1638	74.1083	5.29	0.031	1.95	134	3.09124	192.56	0.034	0.14	1.846	8.538
229	15.0458	74.2448	5.06	0.013	2.04	246.4	3.15228	247.34	0.008	0.1826	2.272	13.492
230	15.044	74.2471	5.17	0.036	1.71	257.6	2.97352	471.44	0.1678	0.5536	3.9192	18.722
231	15.043	74.2474	5.13	0.037	1.62	291.2	4.5126	484.72	0.0336	0.2574	3.6612	14.85
232	15.0425	74.2477	5.33	0.018	2.25	257.6	4.69136	313.74	0.0876	0.2664	4.0554	12.236
233	15.0405	74.2487	5.02	0.059	2.49	302.4	3.19152	235.72	0.047	0.3152	3.4769	14.825
234	15.0422	74.2494	5.51	0.085	0.96	179.2	16.8558	456.5	0.0132	0.1168	2.4831	9.3402
235	15.0433	74.2494	5.02	0.021	1.77	268.8	4.9486	273.9	0.0131	0.282	2.7412	11.06
236	15.0417	74.2356	4.67	0.021	1.92	123.2	6.90624	81.34	0.0114	0.2691	2.3424	12.388
237	15.0453	74.25	4.63	0.009	1.47	246.2	2.17564	136.12	0.043	0.1406	2.468	10.239
238	15.0483	74.2484	5.28	0.028	1.8	224	2.3762	300.46	0.0148	0.3082	2.381	10.586
239	15.0081	74.1199	4.96	0.016	1.11	224	7.8262	313.74	0.16	0.158	3.74	16.72
240	15.0087	74.1193	5.16	0.51	1.01	364.5	18.9704	285.105	0.28	0.518	9.08	19.5
241	15.0264	74.1034	5.08	0.018	2.1	286	8.0442	361.88	0.14	0.446	1.49	6.34
242	15.0301	74.1138	5.06	0.011	2.88	263.4	18.7306	285.52	0.13	0.302	1.94	8.13
243	15.0301	74.1138	4.62	0.011	1.02	224	13.7558	142.76	0.1	0.536	8.61	10.98
244	15.034	74.1224	4.79	0.011	1.68	269	11.2401	219.12	0.21	0.698	10.4	6.89
245	15.0229	74.1303	5.52	0.015	2.22	196.2	15.5129	785.18	0.17	0.32	2.43	8.92
246	15.0419	74.1169	4.84	0.009	0.87	196.2	30.5898	134.46	0.26	0.59	10.7	5.96
247	15.0465	74.1126	4.63	0.009	1.17	179.4	15.8137	207.5	0.26	0.77	11.4	4.73
248	15.0465	74.1088	4.5	0.01	0.78	162	29.0725	116.2	0.2	0.158	11.9	4.76
249	14.9594	74.0581	5.37	0.034	2.37	246.2	2.43288	483.06	0.254	0.28	2.728	5.64
250	14.9565	74.0601	5	0.028	1.47	201	2.89548	605.9	0.212	0.3	4.86	4
251	14.9507	74.0656	5.24	0.029	1.77	174	4.56928	589.3	0.294	0.52	3.6408	8.62
252	14.9628	74.0689	5.29	0.038	1.86	168.5	2.27592	599.26	0.984	0.3	2.076	2.78
253	14.9339	74.091	4.89	0.025	1.45	347.2	1.1772	405.04	0.289	0.35	5.01	8.19
254	14.9334	74.0914	5.12	0.027	2.46	241.5	0.9156	333.66	0.25	0.428	4.84	8.9
255	14.9348	74.0881	5.28	0.021	2.13	196	1.417	398.4	0.126	0.26	2.5616	12.84
256	14.9365	74.0825	5.23	0.037	5.85	364.5	1.53472	557.76	0.156	0.817	5	12.11
257	14.935	74.0792	4.57	0.023	2.94	235	1.09436	190.9	0.1174	4.56	13.3312	7
258	14.9373	74.0731	5.01	0.03	1.45	409.4	0.87636	486.38	0.136	0.36	6.0598	14.6
